# Supplementary material for: Dissecting Genetic Mechanisms of Differential Locomotion, Depression, and Allodynia after Spinal Cord Injury in Three Mouse Strains
Source: Cells. 2024 Apr 29;13(9):759. doi: 10.3390/cells13090759 (PMC11083625; doi:10.3390/cells13090759)
Supplement: Supplementary file 1 [file cells-13-00759-s001.zip]

Archive with 1 entries (1 files):
- cells-2971405-supplementary.pdf
